# Supplementary material for: 2,2′-(p-Phenyl­enedimethyl­ene)bis­(propane-1,3-diol)
Source: Acta Crystallogr Sect E Struct Rep Online. 2008 Dec 20;65(Pt 1):o170. doi: 10.1107/S1600536808041688 (PMC2968081; doi:10.1107/S1600536808041688)
Supplement: Supplementary file 2 [file e-65-0o170-Isup2.hkl]

# 
# h,k,l, Fc-squared, Fo-squared, sigma(Fo-squared) and status flag 
# 
data_I
_shelx_title ' aa in Pbca' 
_shelx_refln_list_code          4 
_shelx_F_calc_maximum      135.59 
_exptl_crystal_F_000       552.00 
_reflns_d_resolution_high  0.7496 
 
loop_ 
 _symmetry_equiv_pos_as_xyz 
 'x, y, z' 
 '-x+1/2, -y, z+1/2' 
 '-x, y+1/2, -z+1/2' 
 'x+1/2, -y+1/2, -z' 
 '-x, -y, -z' 
 'x-1/2, y, -z-1/2' 
 'x, -y-1/2, z-1/2' 
 '-x-1/2, y-1/2, z' 
 
_cell_length_a     9.9395 
_cell_length_b     8.8030 
_cell_length_c    15.3662 
_cell_angle_alpha  90.000 
_cell_angle_beta   90.000 
_cell_angle_gamma  90.000 
 
_shelx_F_squared_multiplier     1.000 
 
loop_ 
 _refln_index_h 
 _refln_index_k 
 _refln_index_l 
 _refln_F_squared_calc 
 _refln_F_squared_meas 
 _refln_F_squared_sigma 
 _refln_observed_status 
   2   0   0     8991.93     7959.43    337.64 o 
   4   0   0     2519.48     2579.97    169.62 o 
   6   0   0        8.22        4.32      1.59 o 
   8   0   0      820.19      811.62     24.79 o 
  10   0   0      414.90      421.08     20.76 o 
  12   0   0       13.98        3.41      4.65 o 
   2   1   0     5958.31     5260.75    147.75 o 
   4   1   0      222.18      187.32      6.70 o 
   6   1   0     1573.10     1579.54     71.39 o 
   8   1   0       27.54       28.49      3.05 o 
  10   1   0       94.73      111.19      7.82 o 
  12   1   0        2.69        3.25      3.28 o 
   0   2   0       20.40       19.05      1.51 o 
   2   2   0     4587.01     4273.48    128.23 o 
   4   2   0     8308.89     7909.44    187.22 o 
   6   2   0       51.96       69.35      3.69 o 
   8   2   0      137.95      130.51      5.68 o 
  10   2   0       20.33       19.63      4.28 o 
  12   2   0        2.31        0.43      2.92 o 
   2   3   0        0.09        3.64      2.84 o 
   4   3   0      601.43      599.06     23.95 o 
   6   3   0      647.85      640.59     16.42 o 
   8   3   0       28.13       34.08      3.80 o 
  10   3   0        7.40        1.79      2.54 o 
  12   3   0        3.17        2.39      3.32 o 
   0   4   0      597.51      469.24     20.04 o 
   2   4   0      871.73      872.54     22.34 o 
   4   4   0        0.05        0.05      0.69 o 
   6   4   0       15.73        9.69      3.00 o 
   8   4   0      158.51      159.31      6.64 o 
  10   4   0        0.58       -1.42      3.34 o 
  12   4   0       13.49       14.66      6.82 o 
   2   5   0       20.03       30.34      1.85 o 
   4   5   0      445.89      443.67     11.27 o 
   6   5   0      464.89      426.93     23.16 o 
   8   5   0       13.69       15.68      3.78 o 
  10   5   0       34.43       34.29      5.57 o 
   0   6   0     2266.12     2251.07     66.33 o 
   2   6   0     1288.36     1253.61     23.66 o 
   4   6   0     1199.14     1075.51     32.89 o 
   6   6   0      867.71      847.23     18.01 o 
   8   6   0       81.45       84.36      7.01 o 
  10   6   0        0.29       -0.21      3.26 o 
   2   7   0      183.49      185.99      7.06 o 
   4   7   0       45.87       37.27      4.80 o 
   6   7   0       76.51       68.90      7.53 o 
   8   7   0       99.58       91.66     11.30 o 
  10   7   0      128.74      156.99     15.53 o 
   0   8   0      356.35      346.42     11.88 o 
   2   8   0       46.71       55.46      3.83 o 
   4   8   0        3.61        1.32      2.47 o 
   6   8   0       19.86       21.22      4.65 o 
   8   8   0        8.89        8.41      3.83 o 
   2   9   0        0.42       -1.06      1.43 o 
   4   9   0       45.69       48.55      6.09 o 
   6   9   0       97.91      106.79      8.82 o 
   8   9   0       52.43       59.98      8.07 o 
   0  10   0       46.14       52.94      6.25 o 
   2  10   0      113.43      113.45      6.85 o 
   4  10   0       43.80       37.49      6.05 o 
   6  10   0        1.57        0.47      3.27 o 
   2  11   0       78.76       86.24     12.34 o 
   4  11   0       42.25       41.71      9.46 o 
   1   1   1       81.98       92.39      1.72 o 
   2   1   1        2.31        2.61      0.46 o 
   3   1   1      139.72      123.56      3.10 o 
   4   1   1      560.61      597.85     14.23 o 
   5   1   1      553.38      551.75     13.25 o 
   6   1   1     1775.57     1843.69     46.76 o 
   7   1   1      109.72      122.91      3.65 o 
   8   1   1        8.49        8.79      1.59 o 
   9   1   1       30.88       33.58      3.28 o 
  10   1   1        5.69        2.87      1.67 o 
  11   1   1      111.02      116.14      6.06 o 
  12   1   1        8.82       11.36      2.94 o 
  13   1   1       16.58       15.85      6.90 o 
   0   2   1     3654.70     3545.62     67.27 o 
   1   2   1      216.22      222.30      4.00 o 
   2   2   1      209.31      204.83      5.73 o 
   3   2   1        2.64        2.93      0.47 o 
   4   2   1     1488.96     1495.01     24.04 o 
   5   2   1       64.12       61.77      1.69 o 
   6   2   1       20.44       18.61      1.41 o 
   7   2   1       81.67       77.74      2.93 o 
   8   2   1       62.24       51.07      2.77 o 
   9   2   1       11.83       10.59      2.01 o 
  10   2   1       11.32        8.93      2.29 o 
  11   2   1        1.48        1.92      1.93 o 
  12   2   1        3.39        5.87      2.54 o 
   1   3   1       15.64       18.12      0.76 o 
   2   3   1     2665.21     2704.82     57.40 o 
   3   3   1       12.79       10.89      0.76 o 
   4   3   1      292.18      262.41     12.01 o 
   5   3   1        0.42        3.92      0.72 o 
   6   3   1        6.01        3.81      0.94 o 
   7   3   1      278.48      267.37      5.41 o 
   8   3   1       49.06       48.46      2.77 o 
   9   3   1       70.50       66.54      3.73 o 
  10   3   1       33.24       37.24      3.78 o 
  11   3   1        1.79       -0.33      1.86 o 
  12   3   1       20.36       22.85      3.87 o 
   0   4   1     8626.86     8990.20    151.64 o 
   1   4   1        0.00        0.15      0.36 o 
   2   4   1      258.86      242.31     13.56 o 
   3   4   1       29.11       19.24      2.05 o 
   4   4   1       79.27       61.21      1.93 o 
   5   4   1      110.23      105.90      3.42 o 
   6   4   1      114.13      119.42      3.97 o 
   7   4   1      156.26      154.12      4.29 o 
   8   4   1        7.02        8.66      1.67 o 
   9   4   1        0.03       -0.17      1.34 o 
  10   4   1        0.04        0.04      2.07 o 
  11   4   1        3.74        6.82      3.67 o 
  12   4   1       21.89       30.47      6.34 o 
   1   5   1     1942.10     1960.25     27.07 o 
   2   5   1        0.18        0.30      0.49 o 
   3   5   1       16.28       17.12      1.14 o 
   4   5   1       63.71       69.12      2.35 o 
   5   5   1        6.73        7.37      1.73 o 
   6   5   1      997.26      951.83     20.50 o 
   7   5   1       10.09        6.76      1.94 o 
   8   5   1        0.41       -0.38      1.56 o 
   9   5   1       71.16       75.67      4.85 o 
  10   5   1       19.44       19.58      4.79 o 
  11   5   1       36.13       29.13      6.00 o 
   0   6   1       85.05       91.06      4.05 o 
   1   6   1      319.47      325.77      4.85 o 
   2   6   1      501.06      489.83      8.26 o 
   3   6   1      298.38      270.64     21.79 o 
   4   6   1     1128.71      940.50    112.34 o 
   5   6   1        0.12       -0.40      1.12 o 
   6   6   1       10.73       11.57      2.26 o 
   7   6   1       26.48       29.93      3.24 o 
   8   6   1        7.08        5.68      2.28 o 
   9   6   1       24.56       20.91      3.34 o 
  10   6   1        0.97        3.19      2.36 o 
  11   6   1       13.92       19.16      5.42 o 
   1   7   1       47.46       47.63      2.30 o 
   2   7   1       68.66       79.05      2.78 o 
   3   7   1       30.00       30.49      2.00 o 
   4   7   1      219.01      207.50      6.77 o 
   5   7   1      331.58      338.12      8.87 o 
   6   7   1       12.02        8.74      2.26 o 
   7   7   1       49.83       42.37      4.74 o 
   8   7   1      134.58      156.16     10.06 o 
   9   7   1        2.80        0.66      3.64 o 
  10   7   1        0.17       -0.59      3.97 o 
   0   8   1      329.47      337.05      8.28 o 
   1   8   1       65.14       66.62      2.80 o 
   2   8   1      263.66      267.54      5.29 o 
   3   8   1      304.60      314.68      7.52 o 
   4   8   1       34.58       30.17      3.32 o 
   5   8   1       16.69       15.57      2.79 o 
   6   8   1       28.38       28.99      3.68 o 
   7   8   1       30.00       29.18      3.88 o 
   8   8   1       87.10       90.03      5.99 o 
   9   8   1        0.21       -0.79      2.20 o 
   1   9   1        0.94        0.88      1.01 o 
   2   9   1        1.57        1.23      1.19 o 
   3   9   1        0.10        0.83      1.25 o 
   4   9   1       35.26       33.47      3.80 o 
   5   9   1        6.53        4.99      2.22 o 
   6   9   1        0.03       -0.15      1.88 o 
   7   9   1       12.99       15.15      3.32 o 
   8   9   1        2.57        2.02      2.53 o 
   0  10   1       58.14       62.64      4.66 o 
   1  10   1        1.76       -0.04      1.32 o 
   2  10   1       35.20       38.03      3.56 o 
   3  10   1        1.02        3.20      1.83 o 
   4  10   1       44.01       44.07      4.54 o 
   5  10   1       29.53       28.99      4.64 o 
   6  10   1        2.52        3.61      2.65 o 
   1  11   1       68.08       81.53      6.82 o 
   2  11   1       22.16       20.27      3.56 o 
   3  11   1       90.50      100.97      7.79 o 
   4  11   1        3.06        2.38      3.36 o 
   0   0   2      423.31      340.82     36.67 o 
   1   0   2       11.93       18.59      0.95 o 
   2   0   2    13987.37    12528.28     47.95 o 
   3   0   2     1964.97     1953.76     18.99 o 
   4   0   2      569.39      485.42     12.71 o 
   5   0   2     2237.38     2344.97     67.82 o 
   6   0   2       74.25       69.33      2.77 o 
   7   0   2     1826.56     1835.20     84.03 o 
   8   0   2        1.12        0.85      1.49 o 
   9   0   2       26.82       29.82      4.48 o 
  10   0   2      334.38      337.43     13.29 o 
  11   0   2       12.68       15.18      8.68 o 
  12   0   2      179.19      177.79     11.61 o 
   1   1   2     5878.31     5638.35     96.36 o 
   2   1   2      308.33      289.73      4.05 o 
   3   1   2      586.21      623.09      7.62 o 
   4   1   2      779.81      743.28     15.26 o 
   5   1   2     1276.29     1322.41     24.59 o 
   6   1   2      265.03      258.47      4.76 o 
   7   1   2       10.38        8.31      1.21 o 
   8   1   2      116.03      119.60      5.44 o 
   9   1   2        1.04       -0.37      1.16 o 
  10   1   2       13.46       13.57      2.54 o 
  11   1   2        5.45        3.23      1.94 o 
  12   1   2       25.38       28.65      4.04 o 
   0   2   2       19.82       17.01      2.94 o 
   1   2   2     4372.93     4320.64     63.37 o 
   2   2   2     6814.19     6687.95     78.37 o 
   3   2   2      737.97      721.94     13.61 o 
   4   2   2       82.00       64.58      2.02 o 
   5   2   2      114.91      105.72      2.61 o 
   6   2   2     1534.67     1559.86     31.65 o 
   7   2   2       72.89       78.76      2.69 o 
   8   2   2      202.81      205.14      5.31 o 
   9   2   2       30.71       32.24      2.86 o 
  10   2   2       13.69       11.42      2.51 o 
  11   2   2       10.51       12.24      2.71 o 
  12   2   2        1.50       -0.31      2.05 o 
   1   3   2      219.84      224.99      7.36 o 
   2   3   2       20.31       15.75      0.78 o 
   3   3   2      127.05      117.42      3.13 o 
   4   3   2      146.21      139.83      4.42 o 
   5   3   2       14.96       16.15      1.30 o 
   6   3   2      193.37      182.82      3.76 o 
   7   3   2        5.03        2.60      1.15 o 
   8   3   2       60.30       67.71      3.15 o 
   9   3   2       16.67       16.49      2.35 o 
  10   3   2        0.07        0.01      1.60 o 
  11   3   2        0.09       -0.51      1.73 o 
  12   3   2        1.14        4.60      2.62 o 
   0   4   2     8457.23     8644.00    156.50 o 
   1   4   2       63.36       61.11      1.43 o 
   2   4   2      305.98      365.04      7.33 o 
   3   4   2      162.85      187.93      3.94 o 
   4   4   2      179.28      163.20     15.53 o 
   5   4   2        6.99        5.56      0.98 o 
   6   4   2        9.92        8.05      1.15 o 
   7   4   2       30.00       30.10      2.27 o 
   8   4   2      310.27      302.83      6.76 o 
   9   4   2       19.27       20.20      2.59 o 
  10   4   2       63.94       63.73      4.71 o 
  11   4   2        2.19        2.41      3.32 o 
  12   4   2       17.88       16.20      5.10 o 
   1   5   2      714.17      742.28      9.22 o 
   2   5   2      417.05      417.09      8.31 o 
   3   5   2       79.07       82.54      2.23 o 
   4   5   2       21.14       19.14      1.69 o 
   5   5   2       10.23        6.63      1.44 o 
   6   5   2       52.27       45.32      3.32 o 
   7   5   2       43.01       38.97      3.36 o 
   8   5   2       12.24       11.67      2.44 o 
   9   5   2        0.66        0.93      1.85 o 
  10   5   2       13.23       17.39      3.65 o 
  11   5   2       35.23       44.07      6.81 o 
   0   6   2      221.66      216.48      5.64 o 
   1   6   2       57.53       58.00      2.20 o 
   2   6   2       16.58       14.71      1.38 o 
   3   6   2      187.79      191.63      3.70 o 
   4   6   2      468.81      452.46      7.45 o 
   5   6   2      315.48      288.78      6.54 o 
   6   6   2      225.99      215.58      6.04 o 
   7   6   2      126.42      116.32      5.35 o 
   8   6   2       31.54       26.00      3.36 o 
   9   6   2        1.33        1.19      2.14 o 
  10   6   2        0.07        0.72      2.54 o 
  11   6   2       11.25       16.60      5.15 o 
   1   7   2      277.65      281.16      4.96 o 
   2   7   2      555.40      558.08     13.19 o 
   3   7   2      235.10      236.39      5.59 o 
   4   7   2       27.65       27.02      2.63 o 
   5   7   2      123.99      119.67      5.49 o 
   6   7   2       17.75       21.91      3.07 o 
   7   7   2       47.69       43.50      4.85 o 
   8   7   2       94.67       92.03      7.12 o 
   9   7   2        3.66        7.51      3.17 o 
  10   7   2        0.81        2.65      3.33 o 
   0   8   2       54.78       46.09      3.52 o 
   1   8   2       12.33       11.80      1.54 o 
   2   8   2      343.72      338.57      8.80 o 
   3   8   2       18.03       18.75      2.00 o 
   4   8   2        1.12        1.57      1.64 o 
   5   8   2        0.78        0.10      1.42 o 
   6   8   2       44.70       42.01      4.21 o 
   7   8   2       23.19       28.64      3.85 o 
   8   8   2       53.06       57.52      5.21 o 
   9   8   2        2.39        0.98      2.91 o 
   1   9   2       17.10       22.53      2.11 o 
   2   9   2       56.07       50.48      3.34 o 
   3   9   2       71.83       71.33      4.22 o 
   4   9   2       74.01       65.72      4.87 o 
   5   9   2        6.47        5.97      2.39 o 
   6   9   2       82.07       87.68      5.82 o 
   7   9   2        7.24        6.29      2.88 o 
   8   9   2        2.04        0.89      3.13 o 
   0  10   2      125.86      140.59      7.53 o 
   1  10   2       23.44       19.14      2.92 o 
   2  10   2        2.09        0.00      1.43 o 
   3  10   2        3.46        3.60      1.89 o 
   4  10   2      132.05      145.01      8.37 o 
   5  10   2        6.62        4.14      2.52 o 
   6  10   2       17.40       18.50      3.72 o 
   1  11   2       79.04       97.28      6.22 o 
   2  11   2        5.01        0.17      2.17 o 
   3  11   2       10.71        9.17      3.00 o 
   1   1   3    18384.95    17280.67    199.39 o 
   2   1   3     3343.49     3252.39     71.12 o 
   3   1   3        0.95       -0.04      0.52 o 
   4   1   3      384.34      424.89      5.32 o 
   5   1   3      117.53      122.10      3.19 o 
   6   1   3      246.79      224.03      4.80 o 
   7   1   3      156.37      150.25      4.52 o 
   8   1   3       69.13       63.74      3.66 o 
   9   1   3      211.89      212.17      9.49 o 
  10   1   3       15.23       14.01      2.63 o 
  11   1   3        7.11        3.43      1.98 o 
  12   1   3        8.83       10.13      2.83 o 
   0   2   3        7.02        4.61      0.52 o 
   1   2   3     2053.91     2140.49     46.73 o 
   2   2   3      955.83      988.89     14.97 o 
   3   2   3      605.41      621.55     11.90 o 
   4   2   3      112.94      132.68      2.92 o 
   5   2   3       44.86       51.65      2.09 o 
   6   2   3       36.99       30.82      1.79 o 
   7   2   3        9.85        8.16      1.25 o 
   8   2   3       12.46       10.23      1.88 o 
   9   2   3        0.14       -0.57      1.22 o 
  10   2   3        0.32        0.70      1.54 o 
  11   2   3       14.70       19.40      3.19 o 
  12   2   3        3.53        9.08      2.84 o 
   1   3   3      184.02      145.33      3.59 o 
   2   3   3      111.56      110.47      2.28 o 
   3   3   3       71.54       93.78      2.09 o 
   4   3   3      143.03      128.59      4.89 o 
   5   3   3      408.26      420.01     11.31 o 
   6   3   3       55.06       58.76      2.34 o 
   7   3   3      349.45      341.57      7.71 o 
   8   3   3      201.60      209.45      5.25 o 
   9   3   3      169.55      153.28      5.49 o 
  10   3   3        3.86        5.17      1.84 o 
  11   3   3        0.94       -1.04      1.67 o 
  12   3   3        9.34        6.26      2.81 o 
   0   4   3        4.29       11.51      0.99 o 
   1   4   3       44.98       44.93      1.31 o 
   2   4   3     1690.59     1751.17     32.50 o 
   3   4   3       87.90       85.14      2.00 o 
   4   4   3       87.55       64.65     11.08 o 
   5   4   3      243.61      231.45      5.37 o 
   6   4   3      150.11      150.89      4.02 o 
   7   4   3      354.17      354.61      8.52 o 
   8   4   3       47.59       48.49      3.30 o 
   9   4   3       53.97       53.78      4.15 o 
  10   4   3       18.26       18.66      3.12 o 
  11   4   3        5.66        3.34      3.45 o 
  12   4   3        2.87       -0.71      3.16 o 
   1   5   3      434.50      434.42      6.31 o 
   2   5   3       89.95       83.36      4.28 o 
   3   5   3       27.83       34.75      1.63 o 
   4   5   3        0.73        1.54      0.90 o 
   5   5   3      273.82      270.37     11.50 o 
   6   5   3       30.37       29.17      2.89 o 
   7   5   3       31.63       33.98      3.24 o 
   8   5   3      105.47      108.61      5.29 o 
   9   5   3        1.21        1.50      1.91 o 
  10   5   3        2.02        5.04      2.84 o 
  11   5   3       11.28       10.02      4.37 o 
   0   6   3      423.59      421.52     13.50 o 
   1   6   3      200.69      199.68      5.99 o 
   2   6   3      339.11      340.78      5.05 o 
   3   6   3        5.47        4.12      1.16 o 
   4   6   3       15.24       16.62      2.02 o 
   5   6   3      148.58      144.05      4.81 o 
   6   6   3      456.54      435.84      8.51 o 
   7   6   3        0.09        0.19      1.54 o 
   8   6   3        5.16        2.97      2.01 o 
   9   6   3        2.19        0.37      2.02 o 
  10   6   3        6.16        4.43      2.97 o 
  11   6   3       21.26       26.55      5.10 o 
   1   7   3      330.35      317.93      8.16 o 
   2   7   3       25.44       26.10      1.87 o 
   3   7   3      588.23      591.20     12.70 o 
   4   7   3       72.91       70.65      3.65 o 
   5   7   3      169.33      157.34      6.21 o 
   6   7   3       23.75       24.24      3.87 o 
   7   7   3      182.79      190.40      8.61 o 
   8   7   3        0.07       -0.31      1.93 o 
   9   7   3        5.33        3.06      2.44 o 
  10   7   3        8.68       13.25      4.96 o 
   0   8   3       30.91       42.57      3.40 o 
   1   8   3        6.48        6.03      1.25 o 
   2   8   3      129.56      120.30      4.34 o 
   3   8   3      103.04       96.80      4.03 o 
   4   8   3       34.02       40.50      3.77 o 
   5   8   3        4.18        4.40      1.92 o 
   6   8   3        8.84       11.16      2.74 o 
   7   8   3        9.74        8.08      2.71 o 
   8   8   3        5.02        5.04      2.51 o 
   9   8   3       96.46       98.16      9.67 o 
   1   9   3        7.62        4.03      1.58 o 
   2   9   3       29.71       30.09      2.76 o 
   3   9   3        1.83        1.62      1.39 o 
   4   9   3       16.40       17.46      3.01 o 
   5   9   3       15.01       16.81      3.06 o 
   6   9   3       13.46       13.00      3.07 o 
   7   9   3        9.18        8.90      2.90 o 
   8   9   3        0.17       -0.90      3.41 o 
   0  10   3       42.75       42.38      4.88 o 
   1  10   3       13.47       14.60      2.69 o 
   2  10   3        8.47        9.23      2.41 o 
   3  10   3        2.12        1.97      2.12 o 
   4  10   3       80.22      109.48      7.43 o 
   5  10   3       29.46       32.22      5.08 o 
   6  10   3        3.49        5.39      3.19 o 
   1  11   3        1.93        3.99      2.30 o 
   2  11   3        0.27        0.73      2.36 o 
   3  11   3        0.16        1.76      2.46 o 
   0   0   4     2739.02     2957.71    133.65 o 
   1   0   4     1240.79     1137.51    102.52 o 
   2   0   4       23.81       24.54      1.57 o 
   3   0   4      593.49      606.65     11.08 o 
   4   0   4      762.94      740.35      8.15 o 
   5   0   4     1332.16     1459.84     12.22 o 
   6   0   4      181.76      180.45      7.72 o 
   7   0   4      129.19      122.02      5.28 o 
   8   0   4      596.20      578.77     21.54 o 
   9   0   4      290.05      271.26     11.38 o 
  10   0   4       70.00       65.88      6.58 o 
  11   0   4        1.20        1.37      2.41 o 
  12   0   4      123.29      141.98     10.26 o 
   1   1   4      574.20      608.76     19.60 o 
   2   1   4        0.01        0.62      0.42 o 
   3   1   4     1118.88     1121.27     18.17 o 
   4   1   4       34.68       42.58      1.94 o 
   5   1   4       20.03       19.94      1.61 o 
   6   1   4       17.64       15.74      1.39 o 
   7   1   4      371.35      381.96     12.02 o 
   8   1   4      105.43      107.12      3.81 o 
   9   1   4      184.20      168.69      5.58 o 
  10   1   4       32.24       30.69      3.57 o 
  11   1   4       17.76       15.22      2.98 o 
  12   1   4        2.84        4.64      2.35 o 
   0   2   4      551.75      544.62     17.22 o 
   1   2   4      820.83      763.97     33.69 o 
   2   2   4      445.85      453.29      6.53 o 
   3   2   4      121.63      135.20      5.88 o 
   4   2   4      729.54      784.05      9.53 o 
   5   2   4      734.37      788.35     12.90 o 
   6   2   4       27.08       19.91      1.69 o 
   7   2   4       24.76       27.80      1.93 o 
   8   2   4      279.81      272.05      8.29 o 
   9   2   4        1.52        0.80      1.31 o 
  10   2   4        7.87        8.89      2.36 o 
  11   2   4        0.69        1.79      1.94 o 
  12   2   4       19.69       21.38      3.75 o 
   1   3   4      400.85      453.01      8.53 o 
   2   3   4      137.30      157.05      2.75 o 
   3   3   4      285.16      332.31      3.95 o 
   4   3   4       55.71       51.77      2.35 o 
   5   3   4       66.15       74.08      2.61 o 
   6   3   4       12.51       14.55      1.49 o 
   7   3   4        0.02        0.00      0.94 o 
   8   3   4        0.36        0.10      1.13 o 
   9   3   4        5.63        6.77      1.83 o 
  10   3   4       25.45       23.02      2.96 o 
  11   3   4        0.15       -0.45      1.86 o 
  12   3   4       18.62       27.49      4.79 o 
   0   4   4        6.74        8.20      1.96 o 
   1   4   4      351.78      364.26      6.76 o 
   2   4   4      512.32      478.43     23.04 o 
   3   4   4      429.73      406.91      5.64 o 
   4   4   4       97.58       88.37      2.54 o 
   5   4   4      143.59      135.36      3.56 o 
   6   4   4      112.33      105.52      3.52 o 
   7   4   4      181.01      170.85      7.43 o 
   8   4   4       11.94        9.41      1.98 o 
   9   4   4        2.15        1.79      1.84 o 
  10   4   4      122.46      121.85      6.17 o 
  11   4   4        4.79        3.56      2.80 o 
  12   4   4       10.19        7.91      6.16 o 
   1   5   4      122.70      124.74      2.46 o 
   2   5   4       13.81       17.43      1.09 o 
   3   5   4      629.14      651.28     11.02 o 
   4   5   4       48.74       49.80      2.45 o 
   5   5   4      840.13      844.31     10.89 o 
   6   5   4       60.84       62.32      2.97 o 
   7   5   4      115.61      111.34      5.07 o 
   8   5   4        3.03        3.56      1.94 o 
   9   5   4       11.17        6.60      2.75 o 
  10   5   4        0.10        0.48      2.32 o 
  11   5   4       30.22       33.00      7.06 o 
   0   6   4       74.75       76.82      3.52 o 
   1   6   4       67.63       66.38      2.33 o 
   2   6   4        2.54        1.49      0.73 o 
   3   6   4      101.88      109.08      3.89 o 
   4   6   4       88.37       85.57      4.23 o 
   5   6   4       85.61       75.90      3.34 o 
   6   6   4      135.20      138.25      5.04 o 
   7   6   4      249.41      242.53      6.90 o 
   8   6   4       48.45       51.40      4.28 o 
   9   6   4       13.63       11.79      2.87 o 
  10   6   4       18.38       17.87      4.11 o 
  11   6   4        0.18        2.88      6.69 o 
   1   7   4      604.41      602.12     13.84 o 
   2   7   4      130.71      139.85      3.96 o 
   3   7   4        2.64        4.74      1.34 o 
   4   7   4       47.06       49.80      3.33 o 
   5   7   4      118.00      124.10      5.60 o 
   6   7   4        0.45       -0.45      1.40 o 
   7   7   4       79.70       84.10      5.27 o 
   8   7   4        0.11       -0.08      2.00 o 
   9   7   4      162.00      162.78      7.56 o 
  10   7   4        3.79        1.00      4.08 o 
   0   8   4        0.26        1.29      1.67 o 
   1   8   4       53.53       54.82      3.25 o 
   2   8   4       11.03       16.65      2.10 o 
   3   8   4        5.10        5.87      1.53 o 
   4   8   4        9.18        8.33      2.01 o 
   5   8   4       18.59       19.05      3.09 o 
   6   8   4        1.10        1.31      1.86 o 
   7   8   4       23.31       25.52      3.78 o 
   8   8   4       32.14       36.82      5.28 o 
   9   8   4       49.73       43.15      7.45 o 
   1   9   4       24.72       25.81      2.99 o 
   2   9   4       15.20       16.22      2.64 o 
   3   9   4      192.49      186.90      6.59 o 
   4   9   4        7.58        3.80      2.63 o 
   5   9   4       67.92       71.09      5.21 o 
   6   9   4        1.11        1.74      2.02 o 
   7   9   4        2.06        3.34      2.43 o 
   8   9   4        5.79        7.53      6.76 o 
   0  10   4       18.41       24.26      4.07 o 
   1  10   4       12.89       11.54      2.54 o 
   2  10   4        7.92        7.41      2.23 o 
   3  10   4        1.96        0.25      1.98 o 
   4  10   4        2.96        3.60      2.81 o 
   5  10   4        2.32        3.85      3.05 o 
   1  11   4        0.97        2.94      2.28 o 
   2  11   4        5.62        7.98      2.76 o 
   3  11   4        6.57        2.98      2.80 o 
   1   1   5     1738.01     1730.54     33.09 o 
   2   1   5     2164.00     2140.45     45.52 o 
   3   1   5      248.33      236.12      4.81 o 
   4   1   5       84.38       78.62      2.85 o 
   5   1   5       34.50       33.66      2.03 o 
   6   1   5      668.40      683.35      8.30 o 
   7   1   5       86.60       89.87      3.39 o 
   8   1   5      355.90      388.92     11.38 o 
   9   1   5       10.97        8.14      1.88 o 
  10   1   5        0.01        0.14      1.56 o 
  11   1   5        8.55        8.20      2.46 o 
  12   1   5        2.25        2.33      2.32 o 
   0   2   5       35.70       32.94      1.63 o 
   1   2   5        0.02        0.12      0.33 o 
   2   2   5      264.82      302.30      9.31 o 
   3   2   5       26.01       21.90      1.14 o 
   4   2   5       46.16       56.23      2.41 o 
   5   2   5       25.50       31.64      2.10 o 
   6   2   5       98.36       92.90      3.16 o 
   7   2   5        1.78        0.38      0.89 o 
   8   2   5      169.27      174.32      4.92 o 
   9   2   5        4.50        3.36      1.53 o 
  10   2   5        3.63        1.59      1.61 o 
  11   2   5        0.29        0.48      1.86 o 
  12   2   5       16.84       15.96      3.44 o 
   1   3   5     2803.70     3042.00     52.65 o 
   2   3   5      901.71      962.31     19.91 o 
   3   3   5      289.25      353.00      5.97 o 
   4   3   5      132.21      152.50      3.94 o 
   5   3   5       17.08       17.60      1.80 o 
   6   3   5        3.50        4.60      1.22 o 
   7   3   5      327.15      326.02      8.67 o 
   8   3   5        2.44        0.63      1.34 o 
   9   3   5      183.73      165.95      6.17 o 
  10   3   5       22.83       20.52      2.83 o 
  11   3   5        5.21        1.55      2.16 o 
  12   3   5        0.32        0.36      2.77 o 
   0   4   5        0.39        0.52      0.54 o 
   1   4   5       13.10       16.69      0.95 o 
   2   4   5      162.05      175.32      4.58 o 
   3   4   5       28.68       27.99      1.47 o 
   4   4   5      379.58      385.45      8.66 o 
   5   4   5       13.82        8.80      1.27 o 
   6   4   5       77.99       83.99      3.55 o 
   7   4   5        4.32        2.60      1.28 o 
   8   4   5      174.54      181.75      5.96 o 
   9   4   5       53.82       59.18      4.93 o 
  10   4   5        0.82       -1.75      1.75 o 
  11   4   5        7.54        3.38      2.47 o 
   1   5   5      545.25      566.53      8.54 o 
   2   5   5      118.51      127.03      2.48 o 
   3   5   5        9.14       12.04      1.35 o 
   4   5   5       69.88       56.69      7.46 o 
   5   5   5        2.68        1.88      1.15 o 
   6   5   5       17.41       17.37      1.96 o 
   7   5   5       25.76       22.35      2.86 o 
   8   5   5        0.77        0.84      1.72 o 
   9   5   5       29.50       28.53      4.14 o 
  10   5   5       53.97       43.88      5.25 o 
  11   5   5        3.49        4.16      3.05 o 
   0   6   5      189.67      175.33     10.11 o 
   1   6   5      159.91      166.84      3.74 o 
   2   6   5       12.98       11.19      1.88 o 
   3   6   5       32.07       29.33      2.27 o 
   4   6   5      408.08      410.84      9.00 o 
   5   6   5       25.16       21.43      2.80 o 
   6   6   5       16.52       13.42      1.97 o 
   7   6   5       10.17        7.02      2.04 o 
   8   6   5      305.18      311.39      8.39 o 
   9   6   5        9.15        8.41      2.65 o 
  10   6   5       35.73       48.98      5.67 o 
   1   7   5       16.11       12.95      1.81 o 
   2   7   5       92.62       85.56      3.55 o 
   3   7   5        0.00        1.72      1.16 o 
   4   7   5      210.31      207.78      6.10 o 
   5   7   5       11.98        8.84      1.97 o 
   6   7   5       21.14       17.34      2.95 o 
   7   7   5        5.39        6.43      2.42 o 
   8   7   5        6.54        9.02      2.74 o 
   9   7   5        3.68        3.91      2.62 o 
  10   7   5       23.07       36.15      9.95 o 
   0   8   5      371.71      341.92     10.23 o 
   1   8   5       34.63       31.61      2.71 o 
   2   8   5       81.99       67.59      4.13 o 
   3   8   5       82.03       81.77      4.36 o 
   4   8   5      134.99      128.39      5.21 o 
   5   8   5       24.38       27.00      3.47 o 
   6   8   5       92.57      111.38      6.00 o 
   7   8   5       33.50       36.68      4.28 o 
   8   8   5        0.42       -0.18      2.92 o 
   9   8   5        4.33        2.30      6.62 o 
   1   9   5       50.64       55.47      3.99 o 
   2   9   5        0.08        0.12      1.50 o 
   3   9   5       76.24       92.39      4.92 o 
   4   9   5       13.40       11.18      3.36 o 
   5   9   5      107.63      125.70      7.88 o 
   6   9   5       25.61       25.31      4.73 o 
   7   9   5       49.23       54.57      6.31 o 
   0  10   5       39.29       49.34      7.95 o 
   1  10   5       25.61       24.86      3.30 o 
   2  10   5        8.51        8.23      2.39 o 
   3  10   5       19.54       20.95      3.15 o 
   4  10   5        9.52       10.57      3.63 o 
   5  10   5        4.33        7.07      3.51 o 
   1  11   5        0.20        0.50      2.07 o 
   2  11   5        3.95        1.15      2.31 o 
   3  11   5       24.21       33.76     10.01 o 
   0   0   6     3213.19     3250.86    178.53 o 
   1   0   6     3720.68     3800.16    115.76 o 
   2   0   6     2909.48     2999.64    142.87 o 
   3   0   6     1890.74     2025.10     62.26 o 
   4   0   6      299.89      303.47      9.06 o 
   5   0   6        4.27        1.43      1.09 o 
   6   0   6      763.23      797.62     18.94 o 
   7   0   6      363.25      355.64     11.35 o 
   8   0   6        2.01        3.39      1.90 o 
   9   0   6      172.66      161.58      7.85 o 
  10   0   6       47.22       50.89      6.19 o 
  11   0   6        0.12       -0.03      2.51 o 
  12   0   6       88.12      103.80      9.81 o 
   1   1   6      362.50      385.94     12.39 o 
   2   1   6      756.53      770.99     18.99 o 
   3   1   6     1453.47     1514.28     32.59 o 
   4   1   6      115.30      112.10      3.28 o 
   5   1   6      275.52      327.39      5.72 o 
   6   1   6       12.69       14.11      1.71 o 
   7   1   6      400.62      395.91      7.55 o 
   8   1   6       21.96       24.75      2.32 o 
   9   1   6       81.24       92.07      4.01 o 
  10   1   6       27.60       24.21      3.02 o 
  11   1   6       64.88       63.93      5.11 o 
  12   1   6       28.25       34.80      4.54 o 
   0   2   6     1551.82     1631.58     34.20 o 
   1   2   6      210.41      211.50      4.94 o 
   2   2   6      107.98      131.02      4.01 o 
   3   2   6      609.34      624.25     13.54 o 
   4   2   6       73.49       80.21      3.02 o 
   5   2   6       87.92       77.67      3.09 o 
   6   2   6       10.31       13.48      1.78 o 
   7   2   6      310.79      310.55      6.76 o 
   8   2   6      724.53      743.44     24.85 o 
   9   2   6        1.80        1.30      1.47 o 
  10   2   6        8.34       12.50      2.45 o 
  11   2   6        1.14        1.36      2.11 o 
  12   2   6        0.08        2.16      2.30 o 
   1   3   6       35.67       44.94      2.80 o 
   2   3   6      586.57      629.48     12.48 o 
   3   3   6        0.15       -0.05      0.60 o 
   4   3   6      119.36      128.83      4.66 o 
   5   3   6       72.30       72.56      3.14 o 
   6   3   6       62.10       54.12      2.63 o 
   7   3   6       19.40       17.87      1.95 o 
   8   3   6       47.87       47.71      3.01 o 
   9   3   6        2.47        1.57      1.53 o 
  10   3   6       32.85       39.36      3.63 o 
  11   3   6        0.02       -1.54      2.17 o 
  12   3   6        1.49        0.62      5.69 o 
   0   4   6        0.13        2.59      0.68 o 
   1   4   6        0.74        1.09      0.48 o 
   2   4   6       24.46       20.52      1.35 o 
   3   4   6       40.48       41.91      2.03 o 
   4   4   6      196.25      211.18      5.88 o 
   5   4   6      178.87      187.44      4.59 o 
   6   4   6      211.97      232.65      5.84 o 
   7   4   6        5.55        8.03      1.75 o 
   8   4   6       18.56       17.36      3.14 o 
   9   4   6        1.78        1.15      1.81 o 
  10   4   6       17.31       21.75      3.52 o 
  11   4   6        1.69        0.74      2.42 o 
   1   5   6       41.56       40.61      1.66 o 
   2   5   6      171.05      161.86      3.11 o 
   3   5   6       33.46       29.17      1.89 o 
   4   5   6        6.68        5.65      1.26 o 
   5   5   6      105.37       96.61      3.88 o 
   6   5   6      251.54      266.45      6.05 o 
   7   5   6      213.40      213.07      5.74 o 
   8   5   6       37.61       34.90      3.66 o 
   9   5   6       98.21       97.35      6.65 o 
  10   5   6        0.95        2.82      2.75 o 
  11   5   6        8.90        6.86      3.57 o 
   0   6   6      674.73      635.17     12.12 o 
   1   6   6        0.77        0.68      0.93 o 
   2   6   6      167.59      144.27      4.20 o 
   3   6   6       69.72       60.33      3.00 o 
   4   6   6       51.49       50.47      3.71 o 
   5   6   6        6.57        5.80      1.95 o 
   6   6   6       24.34       22.58      3.07 o 
   7   6   6       16.21       16.01      2.55 o 
   8   6   6        1.06        1.52      1.83 o 
   9   6   6        5.26        6.04      2.54 o 
  10   6   6        1.85        1.28      2.49 o 
   1   7   6      159.36      143.11      4.53 o 
   2   7   6      230.11      219.86      8.84 o 
   3   7   6      150.06      137.38      5.17 o 
   4   7   6       21.72       19.75      2.44 o 
   5   7   6       12.29       13.91      2.57 o 
   6   7   6        0.08        0.71      1.71 o 
   7   7   6       13.08       17.05      3.17 o 
   8   7   6        2.52        1.70      2.31 o 
   9   7   6       45.23       53.14      5.15 o 
   0   8   6      125.18      143.12      6.94 o 
   1   8   6       20.46       16.52      2.44 o 
   2   8   6       80.30       88.77      4.47 o 
   3   8   6       13.37       11.81      2.35 o 
   4   8   6       56.37       53.70      4.46 o 
   5   8   6        4.53        4.39      2.64 o 
   6   8   6        1.16        0.99      2.31 o 
   7   8   6        0.84       -0.40      2.70 o 
   8   8   6       70.65       73.57      6.89 o 
   1   9   6        0.06       -0.87      1.41 o 
   2   9   6       21.23       22.04      3.03 o 
   3   9   6        0.01        2.23      1.73 o 
   4   9   6       18.95       19.06      3.46 o 
   5   9   6        1.16        2.43      2.64 o 
   6   9   6        6.15        3.27      2.94 o 
   7   9   6        9.13       11.25      7.55 o 
   0  10   6        3.06        4.45      3.26 o 
   1  10   6        0.04       -0.43      1.69 o 
   2  10   6        0.65       -0.29      1.67 o 
   3  10   6       10.08        6.66      2.44 o 
   4  10   6       26.88       26.97      4.82 o 
   5  10   6        6.37        4.66      4.63 o 
   1  11   6       15.28       13.24      4.96 o 
   2  11   6        3.64        2.56      4.57 o 
   1   1   7       53.93       53.27      4.74 o 
   2   1   7        2.82        0.29      0.41 o 
   3   1   7       58.87       43.82      2.55 o 
   4   1   7      347.08      368.52     12.03 o 
   5   1   7      143.16      126.12      3.83 o 
   6   1   7      242.28      251.30      6.67 o 
   7   1   7      280.17      281.20      7.42 o 
   8   1   7        3.31        2.99      1.46 o 
   9   1   7       52.10       52.46      3.39 o 
  10   1   7       21.75       15.38      2.57 o 
  11   1   7        1.97        3.48      2.22 o 
  12   1   7       53.65       57.50      5.39 o 
   0   2   7        4.75        4.92      0.97 o 
   1   2   7       58.25       74.97      1.82 o 
   2   2   7      109.35      105.54      2.57 o 
   3   2   7       22.25       15.32      1.21 o 
   4   2   7      133.89      127.03      4.48 o 
   5   2   7       49.07       51.01      2.71 o 
   6   2   7        0.57        0.47      1.03 o 
   7   2   7      125.44      116.48      4.99 o 
   8   2   7      196.05      191.25      5.91 o 
   9   2   7        0.00        0.68      1.47 o 
  10   2   7        2.08        1.64      1.74 o 
  11   2   7        2.07       -1.28      1.98 o 
  12   2   7        0.60       -0.91      3.56 o 
   1   3   7        0.50        0.37      0.46 o 
   2   3   7      573.81      571.31     11.05 o 
   3   3   7      216.83      231.22      5.92 o 
   4   3   7        3.08        3.89      1.03 o 
   5   3   7        0.03        0.84      0.90 o 
   6   3   7      127.28      133.88      4.47 o 
   7   3   7      143.19      128.88      4.70 o 
   8   3   7        0.35        0.23      1.26 o 
   9   3   7       93.59       90.23      4.63 o 
  10   3   7        9.08        6.84      2.16 o 
  11   3   7       77.61       91.21      6.33 o 
   0   4   7       73.91       62.62      4.72 o 
   1   4   7      356.50      365.12      7.25 o 
   2   4   7      158.08      145.99      3.15 o 
   3   4   7      270.53      288.83      6.12 o 
   4   4   7      340.34      352.64     10.66 o 
   5   4   7       48.76       45.78      2.62 o 
   6   4   7       83.02       78.90      3.38 o 
   7   4   7        4.20        4.15      1.62 o 
   8   4   7       21.11       29.75      3.46 o 
   9   4   7       49.41       46.09      4.29 o 
  10   4   7       10.71       10.08      2.82 o 
  11   4   7        2.04        7.64      2.99 o 
   1   5   7       43.45       46.05      2.26 o 
   2   5   7      229.47      239.18      5.58 o 
   3   5   7      153.38      166.88      4.04 o 
   4   5   7       19.68       23.89      2.05 o 
   5   5   7        0.14        0.61      1.12 o 
   6   5   7      214.19      214.32      7.67 o 
   7   5   7      105.42      119.15      4.95 o 
   8   5   7      211.46      200.48     11.06 o 
   9   5   7       17.41       14.17      3.02 o 
  10   5   7        1.56       -0.05      2.77 o 
  11   5   7        9.31       17.59      7.95 o 
   0   6   7      315.94      321.20      9.70 o 
   1   6   7        2.59        1.49      0.89 o 
   2   6   7      153.92      150.13      5.00 o 
   3   6   7      135.34      119.32      4.64 o 
   4   6   7      223.29      217.64      6.96 o 
   5   6   7       28.95       25.29      3.62 o 
   6   6   7      453.15      437.00     10.31 o 
   7   6   7       26.39       27.44      4.24 o 
   8   6   7       44.13       52.80      4.67 o 
   9   6   7        3.11        2.82      2.67 o 
  10   6   7       16.89       19.12      3.90 o 
   1   7   7       15.77       21.48      2.28 o 
   2   7   7       75.84       70.13      3.89 o 
   3   7   7       14.89        9.45      2.00 o 
   4   7   7        0.23       -0.66      1.48 o 
   5   7   7        6.00        5.84      2.23 o 
   6   7   7       77.27       73.02      5.02 o 
   7   7   7        0.08       -1.63      1.90 o 
   8   7   7       19.03       15.33      3.36 o 
   9   7   7       28.02       30.54      5.18 o 
   0   8   7      193.51      196.11      8.18 o 
   1   8   7        0.66        0.05      1.34 o 
   2   8   7       89.83       95.22      4.65 o 
   3   8   7        6.49        6.90      2.07 o 
   4   8   7      179.39      182.42      7.31 o 
   5   8   7       23.47       20.35      3.39 o 
   6   8   7       14.29       14.94      3.75 o 
   7   8   7        5.82        5.98      3.37 o 
   8   8   7       19.95       20.79      4.78 o 
   1   9   7       30.43       31.17      3.42 o 
   2   9   7        0.99        0.46      1.57 o 
   3   9   7        0.02        0.83      1.73 o 
   4   9   7        1.86        3.68      2.36 o 
   5   9   7       52.25       63.81      6.29 o 
   6   9   7        0.06        1.72      2.98 o 
   7   9   7       33.62       31.88     10.23 o 
   0  10   7       98.27      111.84      9.16 o 
   1  10   7        2.80        2.52      2.08 o 
   2  10   7        0.45       -0.75      1.85 o 
   3  10   7        2.33        2.25      2.12 o 
   4  10   7        2.52       -1.20      2.74 o 
   0   0   8     1958.82     1982.63    109.09 o 
   1   0   8      163.29      169.62      5.70 o 
   2   0   8     2915.83     2990.61    122.14 o 
   3   0   8      217.53      210.95      6.19 o 
   4   0   8      891.71      853.51     40.82 o 
   5   0   8      234.55      215.85     19.02 o 
   6   0   8      328.72      344.05     19.48 o 
   7   0   8      878.47      912.30     34.89 o 
   8   0   8       86.86       90.46      6.76 o 
   9   0   8        4.69        4.24      2.28 o 
  10   0   8      229.59      244.86     13.52 o 
  11   0   8       10.47       14.25      4.36 o 
  12   0   8        4.62        2.72      5.05 o 
   1   1   8     1203.81     1306.96     54.71 o 
   2   1   8       18.42       18.53      1.28 o 
   3   1   8      189.76      198.73      6.77 o 
   4   1   8        0.27        0.15      0.74 o 
   5   1   8     1030.92     1042.20     21.43 o 
   6   1   8       67.20       66.08      3.82 o 
   7   1   8        0.67       -0.64      1.37 o 
   8   1   8       59.18       61.91      4.20 o 
   9   1   8        5.24        3.23      1.51 o 
  10   1   8        6.21        5.28      2.00 o 
  11   1   8        0.15        0.14      2.08 o 
   0   2   8     3616.99     3721.52     85.03 o 
   1   2   8      511.43      531.78     12.51 o 
   2   2   8       71.88       76.94      2.38 o 
   3   2   8       59.08       78.78      2.43 o 
   4   2   8       15.24       14.31      1.58 o 
   5   2   8        0.01        1.76      1.01 o 
   6   2   8      233.94      247.89      6.40 o 
   7   2   8        7.99        4.60      1.79 o 
   8   2   8      173.35      179.48      5.88 o 
   9   2   8       21.85       23.75      2.64 o 
  10   2   8        0.02        1.11      1.65 o 
  11   2   8       28.59       34.92      4.30 o 
   1   3   8      200.96      184.28      3.99 o 
   2   3   8        3.47        2.93      0.78 o 
   3   3   8      208.05      219.09      7.48 o 
   4   3   8       62.91       61.35      2.72 o 
   5   3   8        2.90        1.15      0.98 o 
   6   3   8        0.05        0.46      1.02 o 
   7   3   8       38.75       33.38      3.30 o 
   8   3   8        0.01        0.58      1.46 o 
   9   3   8        8.87       11.93      2.41 o 
  10   3   8       37.79       39.18      4.36 o 
  11   3   8        6.09        6.73      2.87 o 
   0   4   8      529.96      568.15     14.59 o 
   1   4   8        7.59        6.18      0.92 o 
   2   4   8      492.27      557.85     12.42 o 
   3   4   8        0.11        0.04      0.87 o 
   4   4   8       27.49       25.60      2.10 o 
   5   4   8       11.65       11.42      1.70 o 
   6   4   8      118.17      121.27      4.21 o 
   7   4   8       15.68       11.48      1.95 o 
   8   4   8       44.73       36.41      3.34 o 
   9   4   8       53.79       59.46      4.88 o 
  10   4   8       16.95       17.37      3.35 o 
  11   4   8        2.30        4.61      3.43 o 
   1   5   8      719.17      687.47     14.82 o 
   2   5   8       13.40       16.67      1.62 o 
   3   5   8      243.75      234.80      6.47 o 
   4   5   8        0.32       -0.06      1.10 o 
   5   5   8       72.27       69.68      3.32 o 
   6   5   8        8.33        6.95      1.74 o 
   7   5   8       30.01       28.97      2.73 o 
   8   5   8       29.26       35.07      3.84 o 
   9   5   8        3.34        2.15      2.15 o 
  10   5   8       21.10       16.48      3.56 o 
   0   6   8      130.88      130.71      6.38 o 
   1   6   8      115.45      111.95      3.59 o 
   2   6   8       38.52       38.45      2.67 o 
   3   6   8      162.89      169.71      5.56 o 
   4   6   8       43.50       42.86      3.70 o 
   5   6   8      124.12      114.66      5.53 o 
   6   6   8      129.57      122.45      5.84 o 
   7   6   8        9.80       11.29      3.28 o 
   8   6   8       90.60       94.52      5.86 o 
   9   6   8        0.00        0.18      2.63 o 
  10   6   8        5.40        2.92      6.45 o 
   1   7   8      294.14      272.31      7.21 o 
   2   7   8       14.62       14.37      2.33 o 
   3   7   8       34.63       30.29      3.06 o 
   4   7   8        8.06        7.91      2.30 o 
   5   7   8       26.34       21.98      3.89 o 
   6   7   8       31.97       31.08      3.82 o 
   7   7   8       15.10       10.34      3.41 o 
   8   7   8       21.73       26.41      4.10 o 
   9   7   8        2.68        5.89      5.80 o 
   0   8   8        1.90        2.79      2.15 o 
   1   8   8       28.42       31.59      3.23 o 
   2   8   8       17.97       13.53      2.50 o 
   3   8   8        3.68        0.18      1.49 o 
   4   8   8       17.97       17.60      3.18 o 
   5   8   8        8.03        5.19      2.42 o 
   6   8   8        0.79        1.48      2.58 o 
   7   8   8       20.49       16.82      4.18 o 
   8   8   8        1.31       -0.93      6.49 o 
   1   9   8        7.35        4.76      2.06 o 
   2   9   8       27.59       32.51      3.58 o 
   3   9   8       39.54       36.26      3.83 o 
   4   9   8        3.34        2.23      2.28 o 
   5   9   8       20.64       25.89      4.73 o 
   6   9   8       16.42       20.28      4.79 o 
   0  10   8        3.47        5.68      3.71 o 
   1  10   8        3.00        0.80      2.26 o 
   2  10   8      104.50      115.02      6.03 o 
   3  10   8       50.69       52.44      4.64 o 
   4  10   8       51.41       63.89     11.61 o 
   1   1   9      298.67      280.30      6.51 o 
   2   1   9      852.91      897.16     25.84 o 
   3   1   9       38.39       40.66      1.93 o 
   4   1   9       24.17       21.52      2.22 o 
   5   1   9      331.84      320.00     18.33 o 
   6   1   9       90.23      101.02      4.72 o 
   7   1   9      169.64      184.02      6.55 o 
   8   1   9       61.90       61.38      4.40 o 
   9   1   9       11.41       10.10      2.01 o 
  10   1   9        5.34        6.24      2.12 o 
  11   1   9       20.71       21.51      3.74 o 
   0   2   9      887.60      934.08     18.40 o 
   1   2   9      175.13      198.30      3.76 o 
   2   2   9      119.98      133.41      4.95 o 
   3   2   9       53.48       56.68      2.26 o 
   4   2   9      135.68      133.91      3.86 o 
   5   2   9       16.27       20.28      1.93 o 
   6   2   9      497.77      489.38     11.87 o 
   7   2   9       23.26       20.58      2.86 o 
   8   2   9       41.11       38.34      3.76 o 
   9   2   9        0.04        0.62      1.64 o 
  10   2   9       20.87       20.36      2.98 o 
  11   2   9       27.63       32.14      3.86 o 
   1   3   9      237.13      266.60      6.57 o 
   2   3   9        2.47        3.00      0.87 o 
   3   3   9       62.39       58.92      2.71 o 
   4   3   9       56.79       58.96      4.05 o 
   5   3   9      217.74      196.33      4.97 o 
   6   3   9      442.02      462.84     11.64 o 
   7   3   9       59.73       66.17      4.17 o 
   8   3   9        0.04       -0.21      1.39 o 
   9   3   9        0.46       -0.87      1.82 o 
  10   3   9        0.48        0.54      2.27 o 
  11   3   9       13.64       16.57      3.75 o 
   0   4   9        3.89        2.25      1.10 o 
   1   4   9        4.39        3.11      0.84 o 
   2   4   9      244.38      263.26      5.23 o 
   3   4   9      121.95      126.91      4.32 o 
   4   4   9      312.86      304.78     11.54 o 
   5   4   9       53.98       47.48      2.86 o 
   6   4   9       27.01       25.94      2.48 o 
   7   4   9      257.37      259.91      8.07 o 
   8   4   9       46.78       51.66      3.87 o 
   9   4   9        0.60       -0.19      1.72 o 
  10   4   9       76.62       82.36      5.27 o 
   1   5   9      742.12      728.40     11.06 o 
   2   5   9        3.88        3.48      1.10 o 
   3   5   9       12.89       13.93      1.71 o 
   4   5   9      102.71      108.03      4.00 o 
   5   5   9      165.04      169.27      5.61 o 
   6   5   9       16.71       19.63      2.35 o 
   7   5   9        1.95        2.98      1.65 o 
   8   5   9        0.40        0.78      1.89 o 
   9   5   9       44.93       51.26      4.85 o 
  10   5   9       12.26       15.83      3.65 o 
   0   6   9      285.96      282.91      8.86 o 
   1   6   9      266.22      258.48      5.49 o 
   2   6   9       79.97       79.48      3.61 o 
   3   6   9       80.77       81.56      3.70 o 
   4   6   9       27.80       26.21      3.30 o 
   5   6   9        4.16        4.65      2.03 o 
   6   6   9        2.09        5.04      2.19 o 
   7   6   9        3.09        4.19      2.29 o 
   8   6   9       56.83       55.63      7.22 o 
   9   6   9       27.38       27.75      4.90 o 
   1   7   9       93.26       95.72      4.55 o 
   2   7   9        2.91        0.92      1.47 o 
   3   7   9       58.36       54.62      3.89 o 
   4   7   9       11.07       10.43      2.55 o 
   5   7   9       49.90       41.12      4.08 o 
   6   7   9        5.72        6.13      2.51 o 
   7   7   9        4.25        4.17      3.15 o 
   8   7   9       12.11       11.77      3.37 o 
   0   8   9       58.59       54.32      6.41 o 
   1   8   9       17.21       16.39      2.64 o 
   2   8   9        2.04        2.78      1.67 o 
   3   8   9      106.14      108.20      5.29 o 
   4   8   9      122.69      122.66      6.37 o 
   5   8   9       11.19        8.20      3.25 o 
   6   8   9        2.30        3.01      2.43 o 
   7   8   9        7.28       12.93      3.95 o 
   1   9   9        2.69        2.54      2.04 o 
   2   9   9        0.06        0.85      1.87 o 
   3   9   9       23.35       27.25      3.57 o 
   4   9   9       12.33       11.87      3.20 o 
   5   9   9        4.32        5.60      3.36 o 
   6   9   9       13.01       18.81      8.42 o 
   0  10   9        1.54       -1.19      3.25 o 
   1  10   9        0.11       -0.13      2.34 o 
   2  10   9       22.89       21.92      3.65 o 
   3  10   9        0.66       -1.67      3.99 o 
   0   0  10     3955.40     4170.00    384.39 o 
   1   0  10        2.94        2.39      0.94 o 
   2   0  10        0.55        1.39      1.21 o 
   3   0  10       75.49       55.05     20.83 o 
   4   0  10      452.17      465.58     24.28 o 
   5   0  10       23.53       27.27      4.11 o 
   6   0  10      230.68      232.08     10.20 o 
   7   0  10      102.54      112.93      9.57 o 
   8   0  10       24.08       17.52      4.15 o 
   9   0  10       34.75       38.90      5.84 o 
  10   0  10        5.46        6.26      2.94 o 
  11   0  10       24.12       30.96      6.15 o 
   1   1  10        0.00        1.01      0.66 o 
   2   1  10      211.64      218.11      6.89 o 
   3   1  10      194.30      206.72      4.44 o 
   4   1  10       15.97       16.89      1.79 o 
   5   1  10        0.35        0.90      1.27 o 
   6   1  10      393.51      420.09     17.49 o 
   7   1  10      131.99      139.13      6.47 o 
   8   1  10        0.03        0.77      1.79 o 
   9   1  10        0.45       -0.36      1.63 o 
  10   1  10       15.63       18.71      2.83 o 
  11   1  10        0.87        0.54      2.37 o 
   0   2  10     1488.30     1481.65     60.90 o 
   1   2  10      232.26      235.64      5.11 o 
   2   2  10       61.27       53.16      4.83 o 
   3   2  10       26.81       26.91      2.06 o 
   4   2  10      502.80      487.90     13.19 o 
   5   2  10      100.95       99.18      5.34 o 
   6   2  10       57.48       59.43      3.59 o 
   7   2  10       17.65       13.04      2.22 o 
   8   2  10       45.00       41.67      4.04 o 
   9   2  10       31.34       33.83      3.46 o 
  10   2  10        1.54        1.87      1.97 o 
  11   2  10        0.30        1.64      2.51 o 
   1   3  10        0.82        1.20      0.71 o 
   2   3  10      105.41      100.38      3.45 o 
   3   3  10        7.33        7.32      1.44 o 
   4   3  10        8.08        9.95      1.63 o 
   5   3  10      165.01      150.62      4.58 o 
   6   3  10       12.04       12.21      1.93 o 
   7   3  10       35.18       29.21      3.03 o 
   8   3  10       25.85       22.15      2.97 o 
   9   3  10        1.99        0.69      2.15 o 
  10   3  10       12.64       16.45      3.46 o 
  11   3  10        8.68        7.49      7.07 o 
   0   4  10      139.85      148.81      4.53 o 
   1   4  10       52.01       55.39      2.21 o 
   2   4  10      370.39      363.34      6.10 o 
   3   4  10       89.18       88.37      3.52 o 
   4   4  10       10.68       11.82      1.79 o 
   5   4  10       36.68       33.28      2.62 o 
   6   4  10        8.68        6.98      1.71 o 
   7   4  10      151.09      159.75      6.92 o 
   8   4  10        0.01       -1.14      1.67 o 
   9   4  10        6.78        4.05      2.35 o 
  10   4  10        0.21       -1.13      2.17 o 
   1   5  10       85.83       91.75      3.35 o 
   2   5  10      206.39      201.20      5.33 o 
   3   5  10      161.45      178.66      5.44 o 
   4   5  10      164.48      158.73      6.76 o 
   5   5  10       53.12       56.52      3.35 o 
   6   5  10       10.05        7.84      1.83 o 
   7   5  10        0.06        0.19      1.60 o 
   8   5  10        1.65       -0.19      1.90 o 
   9   5  10        4.16        1.01      2.39 o 
   0   6  10       31.14       21.67      3.31 o 
   1   6  10        5.75        6.39      1.50 o 
   2   6  10       34.87       34.56      2.76 o 
   3   6  10       43.02       48.22      3.20 o 
   4   6  10      121.45      105.21      5.89 o 
   5   6  10       25.55       23.72      3.32 o 
   6   6  10       38.83       35.96      3.90 o 
   7   6  10       44.10       43.56      5.17 o 
   8   6  10       14.71       15.08      4.89 o 
   9   6  10        1.37       -0.50      3.04 o 
   1   7  10       40.00       39.10      3.46 o 
   2   7  10        6.43        5.85      1.91 o 
   3   7  10        3.16        2.29      1.65 o 
   4   7  10        5.12        1.67      1.93 o 
   5   7  10       48.35       43.20      4.36 o 
   6   7  10      117.53      125.68      6.63 o 
   7   7  10       24.01       34.24      5.15 o 
   8   7  10       23.48       31.28      8.62 o 
   0   8  10      414.80      413.02     25.72 o 
   1   8  10        6.76        5.10      2.01 o 
   2   8  10       31.82       36.96      3.74 o 
   3   8  10       29.06       30.64      3.50 o 
   4   8  10       48.34       47.84      4.73 o 
   5   8  10       11.35        9.54      2.98 o 
   6   8  10        4.87        5.55      2.94 o 
   7   8  10        0.04        0.07      6.67 o 
   1   9  10      111.53      122.73      6.82 o 
   2   9  10       33.79       32.01      3.83 o 
   3   9  10        6.59        6.56      2.46 o 
   4   9  10        6.16        5.90      2.78 o 
   5   9  10        2.35        0.67      4.06 o 
   1  10  10       41.11       44.90     10.79 o 
   2  10  10       49.97       40.34     10.21 o 
   1   1  11      569.99      604.49     15.74 o 
   2   1  11       66.29       60.76      2.76 o 
   3   1  11       64.08       54.13      3.03 o 
   4   1  11       11.20        8.92      2.00 o 
   5   1  11       94.07       98.33      4.85 o 
   6   1  11       84.36       93.22      4.97 o 
   7   1  11       23.45       24.37      3.31 o 
   8   1  11        0.01       -0.39      1.81 o 
   9   1  11      111.26      122.04      6.41 o 
  10   1  11        0.06        1.48      1.82 o 
  11   1  11       11.74       11.61      7.29 o 
   0   2  11      510.04      551.90     24.51 o 
   1   2  11       31.99       32.84      1.68 o 
   2   2  11       18.56       18.45      2.27 o 
   3   2  11        2.57        2.79      1.12 o 
   4   2  11      733.03      725.40     22.00 o 
   5   2  11       49.29       46.39      3.22 o 
   6   2  11      209.75      188.21     10.10 o 
   7   2  11       25.79       23.86      3.33 o 
   8   2  11       11.56        5.51      2.39 o 
   9   2  11       16.26        9.64      2.52 o 
  10   2  11        0.33        0.50      1.92 o 
   1   3  11      780.78      790.91     18.14 o 
   2   3  11       29.64       29.23      2.27 o 
   3   3  11      149.42      137.73      5.10 o 
   4   3  11       33.45       35.60      2.84 o 
   5   3  11        1.10        0.45      1.18 o 
   6   3  11      229.65      227.80      7.42 o 
   7   3  11      121.08      135.22      6.28 o 
   8   3  11       12.65        8.37      2.57 o 
   9   3  11       21.76       15.40      3.34 o 
  10   3  11       23.56       23.81      4.08 o 
   0   4  11     2354.51     2415.79     50.61 o 
   1   4  11       11.14       13.39      1.47 o 
   2   4  11       40.49       44.88      2.55 o 
   3   4  11       98.31       99.89      4.21 o 
   4   4  11      193.04      187.54      7.84 o 
   5   4  11       10.74        8.37      1.75 o 
   6   4  11        2.42       -0.10      1.35 o 
   7   4  11        1.25       -0.64      1.58 o 
   8   4  11        5.72       11.22      2.58 o 
   9   4  11       38.18       35.84      5.19 o 
  10   4  11       38.11       47.89      6.07 o 
   1   5  11        0.06        0.70      1.11 o 
   2   5  11      185.69      187.17      5.33 o 
   3   5  11       31.97       28.79      2.86 o 
   4   5  11        8.81        8.48      1.84 o 
   5   5  11       30.46       30.20      2.79 o 
   6   5  11       63.04       68.25      4.26 o 
   7   5  11       16.16       14.06      2.63 o 
   8   5  11       28.19       30.50      3.97 o 
   9   5  11        3.37        1.87      2.91 o 
   0   6  11       55.53       52.88      4.63 o 
   1   6  11       13.76       13.40      2.07 o 
   2   6  11      236.58      234.67      6.24 o 
   3   6  11        0.74       -1.05      1.23 o 
   4   6  11       36.41       38.37      3.42 o 
   5   6  11       20.04       19.15      3.29 o 
   6   6  11        5.00        2.62      2.15 o 
   7   6  11        1.33        2.39      2.74 o 
   8   6  11        0.36       -1.25      3.31 o 
   1   7  11        3.97        2.81      1.76 o 
   2   7  11        2.17        1.19      1.51 o 
   3   7  11       42.02       39.62      3.71 o 
   4   7  11       52.75       49.52      5.52 o 
   5   7  11       46.90       41.82      4.41 o 
   6   7  11        8.41        7.70      2.81 o 
   7   7  11       70.97       68.43      6.72 o 
   0   8  11       24.64       19.30      4.84 o 
   1   8  11        0.63       -0.47      1.65 o 
   2   8  11      235.44      236.25      7.81 o 
   3   8  11        5.18        5.54      2.19 o 
   4   8  11        0.89        0.38      2.36 o 
   5   8  11       30.92       30.42      4.25 o 
   6   8  11       15.93       19.32      3.98 o 
   1   9  11       76.84       99.39      6.42 o 
   2   9  11       29.21       33.74      4.05 o 
   3   9  11       60.75       74.23      5.32 o 
   4   9  11       75.54       82.27      8.96 o 
   0   0  12      100.85       95.49      6.08 o 
   1   0  12      132.67      127.62      4.92 o 
   2   0  12      549.49      560.51     26.85 o 
   3   0  12       48.36       41.57      3.60 o 
   4   0  12       78.61       71.84      6.96 o 
   5   0  12        2.33        4.18      2.65 o 
   6   0  12        1.58       -0.13      2.30 o 
   7   0  12        2.07       -0.50      2.35 o 
   8   0  12       13.52       16.10      4.37 o 
   9   0  12       21.30       19.20      5.18 o 
  10   0  12       44.79       43.65      5.68 o 
   1   1  12      119.06      110.83      4.17 o 
   2   1  12       34.39       40.16      2.53 o 
   3   1  12        0.75        0.50      1.15 o 
   4   1  12      112.56      116.44      5.22 o 
   5   1  12       45.33       44.18      3.83 o 
   6   1  12       65.83       66.86      4.60 o 
   7   1  12       20.07       14.30      2.93 o 
   8   1  12       13.52       15.67      3.18 o 
   9   1  12        9.01        6.25      2.73 o 
  10   1  12        4.26        2.89      2.26 o 
   0   2  12       86.00       84.82      5.57 o 
   1   2  12        1.93        1.44      0.83 o 
   2   2  12      369.68      363.60     15.93 o 
   3   2  12        1.98        2.64      1.52 o 
   4   2  12        6.20        2.41      1.43 o 
   5   2  12      193.49      189.87      7.74 o 
   6   2  12       95.08      103.25      5.45 o 
   7   2  12       54.90       58.44      4.66 o 
   8   2  12       17.23       18.24      3.39 o 
   9   2  12        0.12       -0.18      2.24 o 
  10   2  12        0.15        0.07      2.31 o 
   1   3  12       60.42       65.77      2.41 o 
   2   3  12       21.42       21.62      2.17 o 
   3   3  12       72.05       76.06      3.42 o 
   4   3  12        6.76        8.14      1.64 o 
   5   3  12      210.15      218.16      7.23 o 
   6   3  12       36.38       35.73      3.74 o 
   7   3  12       24.10       21.02      3.30 o 
   8   3  12       25.05       30.63      4.06 o 
   9   3  12       10.50        9.13      3.15 o 
  10   3  12        1.80        1.86      3.80 o 
   0   4  12      385.59      396.42     12.53 o 
   1   4  12        1.99        0.97      0.94 o 
   2   4  12        1.06        1.30      1.12 o 
   3   4  12       26.33       23.83      2.37 o 
   4   4  12       11.05        8.66      1.81 o 
   5   4  12       71.81       75.35      4.47 o 
   6   4  12        4.39        3.35      1.73 o 
   7   4  12       27.00       24.36      3.55 o 
   8   4  12       13.56       14.91      3.33 o 
   9   4  12        0.15        0.37      2.50 o 
   1   5  12       40.26       41.59      2.97 o 
   2   5  12       10.17       11.61      1.95 o 
   3   5  12       35.38       33.71      3.16 o 
   4   5  12        2.12        0.55      1.56 o 
   5   5  12       44.60       43.70      3.27 o 
   6   5  12       10.80       10.83      2.27 o 
   7   5  12       16.29       17.68      2.99 o 
   8   5  12        1.54        2.57      2.57 o 
   0   6  12       53.43       52.70      6.06 o 
   1   6  12        4.15        5.28      1.61 o 
   2   6  12        0.29        0.25      1.32 o 
   3   6  12       28.95       31.18      4.18 o 
   4   6  12       38.35       37.99      3.57 o 
   5   6  12        5.51        4.91      2.38 o 
   6   6  12       32.06       28.55      3.93 o 
   7   6  12        3.93        5.41      3.19 o 
   8   6  12        9.11       11.28      6.76 o 
   1   7  12      101.35      101.34      5.11 o 
   2   7  12       69.12       74.18      4.70 o 
   3   7  12        0.25        0.12      1.97 o 
   4   7  12        0.03       -1.08      1.97 o 
   5   7  12        6.38        3.25      2.53 o 
   6   7  12        0.07       -0.85      2.10 o 
   7   7  12        0.02        0.24      5.58 o 
   0   8  12        0.74        0.82      2.84 o 
   1   8  12        1.32       -1.49      1.86 o 
   2   8  12       61.13       55.25      4.55 o 
   3   8  12        0.20        0.45      2.01 o 
   4   8  12        0.00        0.22      2.43 o 
   5   8  12        7.25        9.42      3.34 o 
   1   9  12       23.18       22.70      4.07 o 
   2   9  12        0.53       -1.67      2.79 o 
   3   9  12       54.94       58.89      7.93 o 
   1   1  13        0.81        1.87      0.96 o 
   2   1  13       79.81       77.71      3.40 o 
   3   1  13        0.49        1.24      1.28 o 
   4   1  13       35.92       32.66      3.45 o 
   5   1  13        6.32        6.55      2.15 o 
   6   1  13       43.71       46.49      4.23 o 
   7   1  13       41.58       34.58      4.08 o 
   8   1  13        4.97        4.65      2.44 o 
   9   1  13        6.77        3.49      2.68 o 
  10   1  13        0.75        2.01      5.29 o 
   0   2  13       21.41       17.55      2.48 o 
   1   2  13       46.51       50.49      2.55 o 
   2   2  13      332.27      302.00     13.23 o 
   3   2  13       73.19       74.34      3.90 o 
   4   2  13      123.37      109.72      5.36 o 
   5   2  13       61.63       59.14      4.68 o 
   6   2  13      223.13      215.95      7.87 o 
   7   2  13        6.78        6.90      2.55 o 
   8   2  13       37.41       34.36      4.30 o 
   9   2  13       12.37       10.28      3.23 o 
   1   3  13      415.37      421.94     11.68 o 
   2   3  13       72.21       78.77      3.99 o 
   3   3  13       25.69       20.11      2.57 o 
   4   3  13       63.62       58.96      3.82 o 
   5   3  13       10.16       10.21      2.48 o 
   6   3  13       39.62       37.98      4.06 o 
   7   3  13        0.73       -0.57      1.94 o 
   8   3  13      110.28      103.94      6.37 o 
   9   3  13        0.04        0.42      2.61 o 
   0   4  13       60.75       70.02      4.13 o 
   1   4  13       30.56       29.26      2.19 o 
   2   4  13      638.72      643.31     19.36 o 
   3   4  13        0.81        0.08      1.27 o 
   4   4  13        6.77        4.97      1.62 o 
   5   4  13        2.96        3.14      1.85 o 
   6   4  13       19.12       22.23      3.32 o 
   7   4  13       22.51       27.32      3.92 o 
   8   4  13       10.70       10.92      3.29 o 
   9   4  13        7.14        6.36      6.71 o 
   1   5  13       91.10       91.91      4.50 o 
   2   5  13        0.72        1.62      1.42 o 
   3   5  13        7.88        4.96      1.97 o 
   4   5  13       26.00       20.29      2.87 o 
   5   5  13       21.37       18.55      2.88 o 
   6   5  13       63.89       69.37      7.57 o 
   7   5  13       11.50       14.78      3.86 o 
   8   5  13        3.83        1.15      2.90 o 
   0   6  13       76.73       72.43      7.08 o 
   1   6  13        0.39        0.04      1.45 o 
   2   6  13       42.69       47.08      3.73 o 
   3   6  13       49.87       47.32      3.87 o 
   4   6  13       31.94       26.31      3.24 o 
   5   6  13        0.00       -1.51      1.91 o 
   6   6  13       26.63       26.41      3.87 o 
   7   6  13        5.63        7.00      3.48 o 
   1   7  13        0.12       -0.01      1.97 o 
   2   7  13        1.27        1.40      1.83 o 
   3   7  13       26.71       19.56      3.54 o 
   4   7  13       30.37       27.51      4.39 o 
   5   7  13        3.03        1.16      2.47 o 
   6   7  13        4.93        2.13      3.03 o 
   0   8  13      241.36      277.86     16.29 o 
   1   8  13       16.34       19.34      3.67 o 
   2   8  13        6.47        7.07      2.71 o 
   3   8  13        0.06        1.56      2.85 o 
   4   8  13       25.56       20.99      4.19 o 
   0   0  14      663.36      688.58     45.99 o 
   1   0  14      125.27      129.32      5.45 o 
   2   0  14        0.46       -0.78      1.63 o 
   3   0  14       56.91       56.06      5.95 o 
   4   0  14       10.89       12.37      3.68 o 
   5   0  14        7.81        9.08      3.47 o 
   6   0  14        3.98        6.57      3.30 o 
   7   0  14        0.09        0.81      2.79 o 
   8   0  14      221.45      273.16     17.67 o 
   9   0  14       20.66       24.40      5.94 o 
   1   1  14        1.39        1.94      1.08 o 
   2   1  14       17.67       18.21      2.16 o 
   3   1  14        4.21        3.11      1.58 o 
   4   1  14       12.85       11.15      2.47 o 
   5   1  14       15.67       10.99      2.56 o 
   6   1  14        5.02        2.68      2.14 o 
   7   1  14        4.44        5.76      2.57 o 
   8   1  14       45.54       46.71      4.90 o 
   9   1  14       19.18       19.61      3.98 o 
   0   2  14       49.41       39.64      3.44 o 
   1   2  14        0.87        0.75      1.00 o 
   2   2  14      149.67      132.89      7.38 o 
   3   2  14       40.10       34.92      3.56 o 
   4   2  14       48.80       59.76      5.88 o 
   5   2  14        2.32        1.93      1.87 o 
   6   2  14       29.26       35.75      4.14 o 
   7   2  14       31.74       30.11      4.04 o 
   8   2  14        6.70        6.31      2.77 o 
   9   2  14        0.55       -0.19      2.87 o 
   1   3  14        3.84        2.40      1.24 o 
   2   3  14       88.47       87.85      4.35 o 
   3   3  14       35.77       37.13      3.73 o 
   4   3  14       56.57       50.71      4.23 o 
   5   3  14       29.45       27.39      3.60 o 
   6   3  14       29.50       34.80      4.06 o 
   7   3  14       13.28        8.13      2.91 o 
   8   3  14       10.26        5.78      3.08 o 
   0   4  14       65.38       64.33      3.80 o 
   1   4  14        9.77        9.27      1.81 o 
   2   4  14        0.28       -1.36      1.36 o 
   3   4  14        2.79        1.71      1.69 o 
   4   4  14       22.26       20.06      2.84 o 
   5   4  14       11.69       12.31      2.92 o 
   6   4  14        5.35        4.74      2.47 o 
   7   4  14       15.70       12.07      3.26 o 
   8   4  14        6.78        4.44      3.04 o 
   1   5  14      101.84      100.48      6.00 o 
   2   5  14       97.01       96.12      6.30 o 
   3   5  14       17.01       13.97      2.63 o 
   4   5  14       37.36       35.61      3.99 o 
   5   5  14        0.10       -0.48      2.21 o 
   6   5  14        0.45       -0.38      2.54 o 
   7   5  14        0.77        1.79      3.04 o 
   0   6  14        0.67        0.37      2.67 o 
   1   6  14        1.59        2.52      1.88 o 
   2   6  14        3.72        4.33      1.85 o 
   3   6  14        1.34        2.29      1.97 o 
   4   6  14       28.85       25.13      3.35 o 
   5   6  14        0.14        0.62      2.31 o 
   6   6  14       61.48       72.61     12.05 o 
   1   7  14        3.33        2.51      2.20 o 
   2   7  14        0.79        0.55      1.96 o 
   3   7  14       15.61       11.32      3.26 o 
   4   7  14       15.49       13.19      3.39 o 
   5   7  14        1.00       -0.71      2.53 o 
   0   8  14       30.92       30.44      6.21 o 
   1   8  14        8.16        7.74      3.05 o 
   2   8  14       61.83       58.71      5.54 o 
   3   8  14        3.80        5.67      6.38 o 
   1   1  15       14.66        8.75      1.55 o 
   2   1  15       10.23       10.21      2.12 o 
   3   1  15       14.77        8.95      2.40 o 
   4   1  15        3.55        4.10      2.08 o 
   5   1  15        3.54        2.86      2.15 o 
   6   1  15       15.32       13.19      3.07 o 
   7   1  15       11.35        5.66      2.73 o 
   8   1  15        0.43        3.05      2.68 o 
   0   2  15        1.29        0.45      1.47 o 
   1   2  15        3.93        2.68      1.27 o 
   2   2  15        4.33        5.36      1.81 o 
   3   2  15       78.37       68.41      4.19 o 
   4   2  15      154.93      156.09     10.87 o 
   5   2  15       13.95        8.37      2.68 o 
   6   2  15       48.42       47.01      4.60 o 
   7   2  15       18.61       14.93      3.48 o 
   8   2  15       44.28       42.67      5.07 o 
   1   3  15      105.20      102.85      4.34 o 
   2   3  15        0.74        1.20      1.58 o 
   3   3  15       79.75       68.85      4.29 o 
   4   3  15       42.89       35.04      3.97 o 
   5   3  15        0.99        0.63      2.05 o 
   6   3  15       50.71       56.48      5.98 o 
   7   3  15       10.09        9.39      3.11 o 
   8   3  15        9.05       10.42      4.07 o 
   0   4  15      175.66      183.90      9.20 o 
   1   4  15       42.86       41.92      3.49 o 
   2   4  15        3.13        3.49      1.76 o 
   3   4  15       17.95       18.66      2.78 o 
   4   4  15        5.50        3.35      2.12 o 
   5   4  15        1.98        1.28      2.17 o 
   6   4  15        1.19        0.93      2.29 o 
   7   4  15        4.60        5.27      2.98 o 
   1   5  15       11.14       11.63      2.45 o 
   2   5  15       12.36       16.08      3.17 o 
   3   5  15       26.92       27.66      3.83 o 
   4   5  15        0.22        2.39      2.37 o 
   5   5  15       11.11       12.04      3.22 o 
   6   5  15       12.07        7.36      3.66 o 
   0   6  15        1.40       -0.82      3.68 o 
   1   6  15        8.88        6.46      2.17 o 
   2   6  15        1.87        0.44      1.94 o 
   3   6  15        5.24        3.46      2.63 o 
   4   6  15       87.65       86.76      6.04 o 
   5   6  15        0.99        2.00      2.72 o 
   1   7  15       11.48       15.56      3.98 o 
   2   7  15       13.14       10.33      3.14 o 
   3   7  15        3.28        3.47      2.69 o 
   4   7  15        4.26        3.93      4.55 o 
   0   0  16       17.77       12.06      3.50 o 
   1   0  16       11.48       11.17      2.51 o 
   2   0  16        7.41        7.80      3.43 o 
   3   0  16       64.17       57.86      6.56 o 
   4   0  16        2.58        0.63      3.01 o 
   5   0  16        1.12       -0.74      2.56 o 
   6   0  16        6.75        7.40      5.21 o 
   7   0  16       10.14       15.75      5.12 o 
   1   1  16        5.42        3.79      1.34 o 
   2   1  16       44.11       50.60      3.80 o 
   3   1  16        4.48        0.61      1.79 o 
   4   1  16       20.57       20.00      3.34 o 
   5   1  16        0.44        2.45      2.05 o 
   6   1  16        6.81        7.15      2.79 o 
   7   1  16        5.57        5.06      3.02 o 
   0   2  16      105.35      110.18      9.53 o 
   1   2  16       12.22        9.38      1.88 o 
   2   2  16       66.56       69.99      5.67 o 
   3   2  16        0.14       -0.48      1.72 o 
   4   2  16       12.72       10.98      2.85 o 
   5   2  16       11.53        9.59      2.89 o 
   6   2  16       11.16       13.04      3.30 o 
   7   2  16       12.83       12.43      3.62 o 
   1   3  16       11.25       12.42      2.21 o 
   2   3  16       24.81       19.92      2.89 o 
   3   3  16        4.74        4.39      1.96 o 
   4   3  16       38.50       30.04      3.93 o 
   5   3  16        5.26        2.18      2.31 o 
   6   3  16        0.63        1.49      2.44 o 
   7   3  16        1.30        3.20      3.31 o 
   0   4  16      340.50      325.38     24.03 o 
   1   4  16        3.34        2.08      2.12 o 
   2   4  16       92.80       89.83      5.55 o 
   3   4  16        5.09        2.93      2.05 o 
   4   4  16       11.41        6.07      2.91 o 
   5   4  16       27.62       23.40      3.78 o 
   6   4  16        0.07       -0.99      2.57 o 
   1   5  16       15.36       10.72      3.24 o 
   2   5  16        0.58        0.87      2.09 o 
   3   5  16        8.73        7.35      2.93 o 
   4   5  16        0.21        1.58      2.43 o 
   5   5  16        0.16        2.27      3.25 o 
   0   6  16        1.23        0.01      2.84 o 
   1   6  16        0.05       -0.44      2.33 o 
   2   6  16        0.00        0.05      2.40 o 
   3   6  16        0.50       -0.30      2.46 o 
   4   6  16        7.79        9.78      4.10 o 
   1   7  16        0.47       -1.34      2.90 o 
   1   1  17       50.62       53.36      3.43 o 
   2   1  17       21.75       22.88      3.45 o 
   3   1  17       15.20       11.23      2.78 o 
   4   1  17        0.03       -0.02      1.84 o 
   5   1  17       20.43       19.86      3.58 o 
   6   1  17        4.80        3.52      2.75 o 
   0   2  17       55.52       78.95      6.25 o 
   1   2  17        9.35        4.85      1.84 o 
   2   2  17       39.09       45.01      6.04 o 
   3   2  17       21.76       19.23      3.37 o 
   4   2  17        2.45        3.49      2.35 o 
   5   2  17        6.55        6.15      2.78 o 
   6   2  17        7.63        5.96      3.04 o 
   1   3  17        2.87        1.12      1.82 o 
   2   3  17        3.13        3.97      1.94 o 
   3   3  17       22.08       23.58      4.22 o 
   4   3  17        2.96        5.36      2.55 o 
   5   3  17        8.17        8.92      3.07 o 
   6   3  17       32.35       28.85      6.36 o 
   0   4  17       16.96       16.61      5.32 o 
   1   4  17       43.26       40.03      4.42 o 
   2   4  17       21.55       24.96      3.79 o 
   3   4  17       85.64       84.00     11.32 o 
   4   4  17        8.65       11.83      3.20 o 
   5   4  17        4.38        2.69      2.75 o 
   1   5  17       12.93       12.87      3.84 o 
   2   5  17        0.61        0.31      2.37 o 
   3   5  17       28.92       28.45      4.24 o 
   4   5  17        9.27        6.31      4.50 o 
   0   6  17        0.00        0.24      4.92 o 
   1   6  17        6.90        2.07      3.65 o 
   2   6  17        0.00        2.30      3.73 o 
   3   6  17       13.17       23.81      9.13 o 
   0   0  18       17.30        8.88      3.74 o 
   1   0  18       17.45       28.17      4.44 o 
   2   0  18        2.39       -1.38      2.59 o 
   3   0  18        5.39        1.72      3.25 o 
   4   0  18       19.43       13.19      4.58 o 
   5   0  18        0.06        3.07      3.44 o 
   1   1  18        6.25        9.10      2.26 o 
   2   1  18        5.66        5.60      2.48 o 
   3   1  18        1.80        0.75      2.05 o 
   4   1  18       17.53       14.72      3.31 o 
   5   1  18        8.26       12.82      3.34 o 
   0   2  18        0.01       -1.54      2.34 o 
   1   2  18        0.05       -1.54      1.54 o 
   2   2  18        3.73        3.32      2.36 o 
   3   2  18        0.20       -0.26      2.14 o 
   4   2  18        0.03        1.39      2.33 o 
   5   2  18       13.41       18.56      3.83 o 
   1   3  18        5.36        5.51      2.41 o 
   2   3  18       45.48       49.12      5.57 o 
   3   3  18        0.30       -0.82      2.16 o 
   4   3  18       11.75        8.22      3.03 o 
   0   4  18       18.91       12.58      6.84 o 
   1   4  18        3.85        4.29      3.08 o 
   2   4  18       19.23       14.51      3.48 o 
   3   4  18        2.13        3.47      3.11 o 
   4   4  18        0.02       -0.31      5.36 o 
   1   5  18        5.12        6.30      3.48 o 
   2   5  18        8.60        5.85      3.77 o 
   1   1  19        0.08        0.87      2.26 o 
   2   1  19        2.21        2.76      2.61 o 
   3   1  19        7.70        9.10      3.10 o 
   4   1  19        1.46       -2.20      3.45 o 
   0   2  19       61.99       72.83      8.73 o 
   1   2  19       17.05       14.83      3.00 o 
   2   2  19       13.68       15.88      3.62 o 
   3   2  19       14.81       12.69      3.38 o 
   4   2  19        0.03       -3.57      3.88 o 
   1   3  19      266.46      302.12     14.73 o 
   2   3  19        8.57        8.18      2.95 o 
   3   3  19       53.63       63.84      7.96 o 
   0   4  19        0.81       -0.49      5.54 o 
   1   4  19        3.68        2.02      5.76 o 
   2   4  19        1.50       -0.42      5.29 o 
   0   0  20        5.22        0.90      3.91 o 
   1   0  20       12.35       14.40      5.21 o 
   2   0  20        3.75        3.72      6.14 o 
   1   1  20       19.97       20.10      4.66 o 
   2   1  20        0.33       -1.63      3.58 o 
   0   2  20       39.75       53.52     11.19 o 
   1   2  20        2.55        5.89      7.13 o 
                                                 
